# Supplementary material for: Effects of Cardiac Stem Cell on Postinfarction Arrhythmogenic Substrate
Source: Int J Mol Sci. 2022 Dec 19;23(24):16211. doi: 10.3390/ijms232416211 (PMC9781106; doi:10.3390/ijms232416211)
Supplement: Supplementary file 1 [file ijms-23-16211-s001.zip]

Archive with 1 entries (1 files):
- Video S1 supplementary material.mp4
